# Supplementary material for: Standardization of Data Analysis for RT-QuIC-Based Detection of Chronic Wasting Disease
Source: Pathogens. 2023 Feb 13;12(2):309. doi: 10.3390/pathogens12020309 (PMC9962701; doi:10.3390/pathogens12020309)
Supplement: Supplementary file 1 [file pathogens-12-00309-s001.zip]

Archive with 1 entries (1 files):
- pathogens-2075257-supplementary.pdf
